# Supplementary material for: Distinct NF-kB Regulation Favors a Synergic Action of Pevonedistat and Laduviglusib in B-Chronic Lymphocytic Leukemia Cells Ex Vivo
Source: Cancers (Basel). 2025 Feb 5;17(3):533. doi: 10.3390/cancers17030533 (PMC11816723; doi:10.3390/cancers17030533)
Supplement: Supplementary file 1 [file cancers-17-00533-s001.zip]

Archive with 1 entries (1 files):
- cancers-3411940-supplementary.pdf
